# Supplementary material for: Distinct Inflammatory and Dissemination Signatures Defined by Macrophage Migration Inhibitory Factor (MIF), Interleukin-8 (IL-8/CXCL8), and Stem Cell Factor (SCF) in Pancreatic Adenocarcinoma
Source: Diagnostics (Basel). 2026 Apr 30;16(9):1373. doi: 10.3390/diagnostics16091373 (PMC13164223; doi:10.3390/diagnostics16091373)
Supplement: Supplementary file 1 [file diagnostics-16-01373-s001.zip]

Archive with 1 entries (1 files):
- diagnostics-4125873-supplementary.pdf
